# Supplementary material for: A Novel, Broad-Spectrum, Virulent Bacteriophage Targeting Yersinia pestis Isolated from the Soil of Wild Rodent Nests in Yunnan Province, China
Source: Pathogens. 2025 Nov 24;14(12):1195. doi: 10.3390/pathogens14121195 (PMC12735813; doi:10.3390/pathogens14121195)
Supplement: Supplementary file 1 [file pathogens-14-01195-s001.zip]

Archive with 2 entries (2 files):
- Supplementary Figure S1.svg
- Supplementary Figure S2.svg
